# Supplementary material for: Integration of Antifouling and Underwater Sound Absorption Properties into PDMS/MWCNT/SiO2 Coatings
Source: Biomimetics (Basel). 2022 Dec 18;7(4):248. doi: 10.3390/biomimetics7040248 (PMC9775102; doi:10.3390/biomimetics7040248)
Supplement: Supplementary file 1 [file biomimetics-07-00248-s001.zip]

Archive with 1 entries (1 files):
- biomimetics-2084717-supplementary.pdf
